# Supplementary material for: CLDN1 regulates trophoblast apoptosis and proliferation in preeclampsia
Source: Reproduction. 2021 Mar 30;161(6):623–32. doi: 10.1530/REP-20-0677 (PMC8111329; doi:10.1530/REP-20-0677)
Supplement: Supplementary Table S1 Primers and antibodies used in this study [file supplementary_table_1.xlsx]

## Sheet: Primer
Supplementary Table S1 Primers and antibodies used in this study
Gene Symbol		Primers	product length
ACTB	Forward	5‘-GTCATTCCAAATATGAGATGCGT-3’	121
	Reverse	5‘-GCTATCACCTCCCCTGTGTG-3’
CLDN1	Forward	5‘-CCTCCTGGGAGTGATAGCAAT-3’	145
	Reverse	5‘-GGCAACTAAAATAGCCAGACCT-3’
BHLHE40	Forward	5‘-ATCCAGCGGACTTTCGCTC-3’	169
	Reverse	5‘-TAATTGCGCCGATCCTTTCTC-3’
AGO2	Forward	5‘-TCCACCTAGACCCGACTTTGG-3’	157
	Reverse	5‘-GTGTTCCACGATTTCCCTGTT-3’
GPRC5A	Forward	5‘-CTCACTCTCCCGATCCTCGT-3’	129
	Reverse	5‘-CAGTCCGATGATGAAGGCGAA-3’
NOLC1	Forward	5‘-TTCCTGCGCGATAACCAACTC-3’	148
	Reverse	5‘-CCTGTAACTTTCGCTCTGGGA-3’
ANXA6	Forward	5‘-ACGGTTGATTGTGGGCCTG-3’	136
	Reverse	5‘-GTGCATCTGCTCATTGGTCC-3’
PLK1	Forward	5‘-CACCAGCACGTCGTAGGATTC-3’	147
	Reverse	5‘-CCGTAGGTAGTATCGGGCCTC-3’
CAPNS1	Forward	5‘-GACACCCTGATCTGAAGACTGA-3’	139
	Reverse	5‘-GCCTGCCACCTTTTGATGTT-3’
NRAS	Forward	5‘-ATGACTGAGTACAAACTGGTGGT-3’	216
	Reverse	5‘-CATGTATTGGTCTCTCATGGCAC-3’
RAD23A	Forward	5‘-AGACGGTGAAGGTGCTAAAGG-3’	117
	Reverse	5‘-AGACGGTGAAGGTGCTAAAGG-3’
BIRC3	Forward	5‘-TGTTCTAGTTAATCCTGAGCAGC-3’	211
	Reverse	5‘-GTAACTGGCTTGAACTTGACG-3’
ATP11C	Forward	5‘-TGGAGAAGAGAAACGAGTTGGC-3’	231
	Reverse	5‘-GGGCTAGTTGGTGTGTCTACT-3’
AAK1	Forward	5‘-ATCAACAACGTGAGTAGCGGT-3’	197
	Reverse	5‘-TCCCGGTGGATAATAGGAGTTTT-3’
SEMA3B	Forward	5‘-ACGTCCAAGTCTCCGAACAGA-3’	132
	Reverse	5‘-GCCGTCTCACGAAAGAAGAAGT-3’
PERP	Forward	5‘-AGAGCAGCGGCTGCCATGCTCT-3’	133
	Reverse	5‘-CAGCCAAGGCAAGGAGACCT-3’
KRT14	Forward	5‘-GCAGCAGAACCAGGAGTACA-3’	183
	Reverse	5‘-ATGACCTTGGTGCGGATTTG-3’
MCL1	Forward	5‘-GTAGAGGACCTAGAAGGTGGC-3’	168
	Reverse	5‘-GGAGTCCAACTGCATAAACTGG-3’

## Sheet: Antibody
Antibody
anti-human ACTB antibody	1:5000 dilution	CST
anti-human beta-Tubulin antibody	1:5000 dilution	YEASEN
anti-human GAPDH antibody	1:5000 dilution	Proteintech
anti-human CLDN1	1:1000 dilution	Abcam
anti-human BCL2 antibody	1:1000 dilution	Abcam
anti-human BAX antibody	1:1000 dilution	CST
anti-human MCL1 antibody	1:1000 dilution	Abcam
anti-human Cleaved Caspase-3 antibody	1:1000 dilution	CST
anti-human BIRC3 antibody	1:1000 dilution	Abcam
anti-human Cleaved PARP	1:1000 dilution	CST
anti-human PARP	1:1000 dilution	CST
anti-human Phospho-RIP	1:1000 dilution	CST
anti-human RIP	1:1000 dilution	CST
anti-human Phospho-MLKL	1:1000 dilution	CST
anti-human MLKL	1:1000 dilution	CST
anti-Rabbit IgG, HRP-linked antibody	1:5000 dilution	CST
Goat Anti-Mouse IgG H&L (HRP)	1:5000 dilution	Abcam
