# Supplementary material for: CLDN1 regulates trophoblast apoptosis and proliferation in preeclampsia
Source: Reproduction. 2021 Mar 30;161(6):623–32. doi: 10.1530/REP-20-0677 (PMC8111329; doi:10.1530/REP-20-0677)
Supplement: Table S2 Clinical information of patients included for three experiments respectively [file supplementary_table_2.xlsx]

## Sheet: Supplementary Table S2 
Table S2 Clinical information of patients included for three experiments respectively
Clinical information of patients included for qRT-PCR
Charcteristics	Healthy controls (n=9)	Preeclampsia (n=9)	P-value
Maternal Age, Y	30.44±2.404	34.22±4.024	*
Gestational Day, D	275.7±5.958	248.8±20.70	**
Systolic Blood Pressure, mmHg	123.3±9.734	149.9±5.819	****
Diastolic Blood Pressure, mmHg	74.33±2.828	93.22±4.147	****
Infant Weight, g	3234±328.4	2321±867.4	*
Placenta Weight, g	616.1±102.5	452.8±179.9	*
Clinical information of patients included for western blotting
Charcteristics	Healthy controls (n=6)	Preeclampsia (n=6)	P-value
Maternal Age, Y	32.17±3.312	34.17±4.665	NS
Gestational Day, D	272.8±6.432	246.3±16.51	**
Systolic Blood Pressure, mmHg	117.7±4.131	161.3±16.29	****
Diastolic Blood Pressure, mmHg	72.67±4.719	102.2±10.72	***
Infant Weight, g	3008±263.6	2413±770.1	NS
Placenta Weight, g	560.8±96.77	510±140.6	NS
Clinical information of patients included for IHC
Charcteristics	Healthy controls (n=21)	Preeclampsia (n=16)	P-value
Maternal Age, Y	30.52±3.386	32.94±4.959	NS
Gestational Day, D	273.3±12.97	259.8±13.21	***
Systolic Blood Pressure, mmHg	117.4±10.81	150.6±18.85	****
Diastolic Blood Pressure, mmHg	72.33±6.264	98.69±10.35	****
Infant Weight, g	3137±484.0	2727±615.5	*
Placenta Weight, g	592.1±104.6	588.1±157.5	NS
